# Supplementary material for: Organic management increases beneficial microorganisms and promotes the stability of microecological networks in tea plantation soil
Source: Front Microbiol. 2023 Sep 19;14:1237842. doi: 10.3389/fmicb.2023.1237842 (PMC10546928; doi:10.3389/fmicb.2023.1237842)
Supplement: Supplementary file 2 [file Table_1.xlsx]

## Sheet: sheet1
Table S1. Clustering coefficients of species in the co-occurrence network
Co-occurrence network of bacteria in the CM			Co-occurrence network of fungi in the CM			Co-occurrence network of bacteria in the OM			Co-occurrence network of fungi in the OM
Node_Name	Clustering coefficients		Node_Name	Clustering coefficients		Node_Name	Clustering coefficients		Node_Name	Clustering coefficients
s__Actinobacteria_bacterium_15TR583	1		s__Kwoniella_shandongensis	1		s__Acidobacteria_bacterium	1		s__Pezoloma_ericae	1
s__Rhodospirillaceae_bacterium	1		s__Syncephalis_pseudoplumigaleata	1		s__Gemmatimonadetes_bacterium	1		s__Erysiphe_pulchra	1
s__Ktedonobacter_racemifer	1		s__Mitosporidium_daphniae	1		s__Sphingomonas_sp._URHD0007	1		s__Paramicrosporidium_saccamoebae	0.904762
s__Bradyrhizobium_sp._ARR65	1		s__Rutstroemia_sp._NJR-2017a_WRK4	1		s__Enhydrobacter_aerosaccus	1		s__Rhizophagus_irregularis	0.833333
s__Proteobacteria_bacterium	0.955556		s__Rutstroemia_sp._NJR-2017a_BVV2	1		s__Acidobacteriia_bacterium_AA117	1		s__Rhizophagus_clarus	0.833333
s__Occallatibacter_savannae	0.948718		s__Rhizophagus_irregularis	0.944444		s__Occallatibacter_savannae	0.923077		s__Talaromyces_stipitatus	0.8
s__Gammaproteobacteria_bacterium	0.935897		s__Rhizophagus_clarus	0.944444		s__Pseudolabrys_taiwanensis	0.857143		s__Cladophialophora_carrionii	0.69697
s__Pseudolabrys_taiwanensis	0.889328		s__Gigaspora_rosea	0.944444		s__Rhodanobacteraceae_bacterium	0.843137		s__Cladophialophora_immunda	0.678571
s__Gemmatimonadetes_bacterium	0.887446		s__Rhizophagus_sp._MUCL_43196	0.944444		s__Rhodanobacter_sp._SCN_66-43	0.843137		s__Exophiala_dermatitidis	0.666667
s__Actinospica_robiniae	0.875817		s__Exophiala_dermatitidis	0.809524		s__Alphaproteobacteria_bacterium_64-11	0.843137		s__Tremella_mesenterica	0.666667
s__Rhodoplanes_sp._Z2-YC6860	0.833992		s__Diversispora_epigaea	0.8		s__Actinobacteria_bacterium_15TR583	0.841667		s__Fonsecaea_erecta	0.666667
s__Pseudolabrys_sp.	0.823529		s__Cladophialophora_carrionii	0.755556		s__Candidatus_Rokubacteria_bacterium	0.825		s__Endocarpon_pusillum	0.666667
s__Gemmataceae_bacterium	0.809524		s__Cladophialophora_bantiana	0.75		s__Alphaproteobacteria_bacterium_13_2_20CM_2_64_7	0.825		s__Cladophialophora_yegresii	0.666667
s__Silvibacterium_bohemicum	0.809117		s__Arthrocladium_fulminans	0.694444		s__Alphaproteobacteria_bacterium	0.824176		s__Chaetothyriales_sp._CBS_134916	0.659341
s__Conexibacter_woesei	0.801471		s__Exophiala_xenobiotica	0.688889		s__Ktedonobacter_racemifer	0.789474		s__Rutstroemia_sp._NJR-2017a_BVV2	0.647619
s__Betaproteobacteria_bacterium	0.8		s__Saitozyma_podzolica	0.666667		s__Ktedonosporobacter_rubrisoli	0.789474		s__Fonsecaea_multimorphosa	0.619048
s__Deltaproteobacteria_bacterium	0.793846		s__Rhizopus_microsporus	0.666667		s__Conexibacter_woesei	0.777778		s__Saitozyma_podzolica	0.604396
s__Bradyrhizobium_lablabi	0.793846		s__Penicillium_subrubescens	0.666667		s__Rhizobiales_bacterium	0.77193		s__Exophiala_aquamarina	0.602564
s__bacterium	0.793478		s__Mycena_chlorophos	0.666667		s__Verrucomicrobia_bacterium	0.742424		s__Glomus_cerebriforme	0.6
s__Acidobacteriaceae_bacterium_URHE0068	0.77		s__Capronia_coronata	0.611111		s__Sphingomonas_sp._YJ09	0.733333		s__Sclerotinia_borealis	0.591667
s__Verrucomicrobia_bacterium	0.769231		s__Thamnocephalis_sphaerospora	0.611111		s__Rhodospirillaceae_bacterium	0.717949		s__Cyphellophora_europaea	0.576923
s__Acidiferrimicrobium_australe	0.766667		s__Rhizopus_delemar	0.6		s__Ktedonobacter_sp.	0.714286		s__Exophiala_oligosperma	0.575758
s__Acidobacteria_bacterium	0.758893		s__Exidia_glandulosa	0.575758		s__Acidimicrobiia_bacterium	0.714286		s__Cladophialophora_bantiana	0.563636
s__Rhodanobacteraceae_bacterium	0.753968		s__Talaromyces_stipitatus	0.571429		s__Actinospica_robiniae	0.71345		s__Phialophora_attinorum	0.56044
s__Rhodanobacter_sp._SCN_66-43	0.753968		s__Glomus_cerebriforme	0.563636		s__Pseudonocardiales_bacterium	0.681818		s__Rutstroemia_sp._NJR-2017a_WRK4	0.558333
s__unclassified_g__Bradyrhizobium	0.751323		s__Mortierella_elongata	0.533333		s__Myxococcales_bacterium	0.672727		s__Capronia_epimyces	0.55
s__Chitinophagaceae_bacterium	0.742105		s__Basidiobolus_meristosporus	0.530303		s__unclassified_g__Bradyrhizobium	0.666667		s__Zymoseptoria_tritici	0.538462
s__Acidobacteria_bacterium_AB60	0.736842		s__Spizellomyces_punctatus	0.530303		s__Gammaproteobacteria_bacterium	0.666667		s__Exophiala_xenobiotica	0.538462
s__Acidimicrobiaceae_bacterium	0.73399		s__Pestalotiopsis_fici	0.52381		s__Rhodospirillales_bacterium_URHD0088	0.666667		s__Monilinia_laxa	0.535714
s__Alphaproteobacteria_bacterium_13_2_20CM_2_64_7	0.733333		s__Agaricus_bisporus	0.5		s__Gemmatirosa_kalamazoonesis	0.666667		s__Rhizophagus_sp._MUCL_43196	0.533333
s__Candidatus_Rokubacteria_bacterium	0.724138		s__Exophiala_sideris	0.490909		s__Bradyrhizobium_lablabi	0.647059		s__Botrytis_cinerea	0.529412
s__Candidatus_Sulfotelmatomonas_gaucii	0.722581		s__Rozella_allomycis	0.488889		s__Xanthobacteraceae_bacterium	0.647059		s__Exophiala_mesophila	0.52381
s__Rhizobiales_bacterium	0.707527		s__Mortierella_verticillata	0.47619		s__Rhodoplanes_sp._Z2-YC6860	0.642105		s__Rutstroemia_sp._NJR-2017a_BBW	0.522876
s__Mycobacterium_rhizamassiliense	0.7		s__Cyphellophora_europaea	0.472222		s__Proteobacteria_bacterium	0.638889		s__Capronia_coronata	0.522059
s__Alphaproteobacteria_bacterium	0.695565		s__Jimgerdemannia_flammicorona	0.466667		s__Bradyrhizobium_sp._ARR65	0.637363		s__Kwoniella_shandongensis	0.503268
s__Acidobacteriia_bacterium	0.687747		s__Cladophialophora_immunda	0.466667		s__Bacteroidetes_bacterium	0.6		s__Diversispora_epigaea	0.466667
s__Bradyrhizobium_erythrophlei	0.686022		s__Rhinocladiella_mackenziei	0.466667		s__Betaproteobacteria_bacterium	0.590909		s__Phialophora_americana	0.454545
s__Chloroflexi_bacterium	0.666667		s__Fusarium_oxysporum	0.464286		s__Planctomycetes_bacterium	0.571429		s__Rhinocladiella_mackenziei	0.450549
s__Edaphobacter_aggregans	0.666667		s__Bifiguratus_adelaidae	0.439394		s__Solirubrobacterales_bacterium_70-9	0.571429		s__Exophiala_spinifera	0.442857
s__Ktedonosporobacter_rubrisoli	0.666667		s__Tremella_mesenterica	0.4		s__Candidatus_Eremiobacteraeota_bacterium	0.5671		s__Arthrocladium_fulminans	0.426471
s__Mycobacterium_colombiense	0.666667		s__Lasallia_pustulata	0.4		s__Deltaproteobacteria_bacterium	0.55		s__Chaetothyriales_sp._CBS_132003	0.424242
s__Candidatus_Eremiobacteraeota_bacterium	0.52381		s__Paramicrosporidium_saccamoebae	0.361111		s__Phycisphaerae_bacterium	0.535714		s__Sclerotinia_sclerotiorum	0.4
s__Solirubrobacterales_bacterium	0.5		s__Lipomyces_starkeyi	0.348485		s__Acidimicrobiaceae_bacterium	0.535714		s__Exophiala_sideris	0.398693
s__Actinobacteria_bacterium	0.466667		s__Exophiala_aquamarina	0.314286		s__Chloroflexi_bacterium	0.527473		s__Mucor_ambiguus	0.381818
s__Acidobacteriia_bacterium_AA117	0.4		s__Endogone_sp._FLAS-F59071	0.3		s__Actinobacteria_bacterium	0.5		s__Friedmanniomyces_endolithicus	0.378788
s__Ktedonobacter_sp.	0.333333		s__Aspergillus_heteromorphus	0.166667		s__Pseudolabrys_sp.	0.494505		s__Cladophialophora_psammophila	0.333333
s__Planctomycetes_bacterium	0.3		s__Rutstroemia_sp._NJR-2017a_BBW	0.166667		s__Blastocatellia_bacterium	0.474359		s__Oidiodendron_maius	0
s__Rhodospirillales_bacterium_URHD0088	0		s__Mucor_ambiguus	0		s__Solirubrobacterales_bacterium	0.457143		s__Fusarium_oxysporum	0
s__Bryobacterales_bacterium_KBS_96	0		s__Lichtheimia_corymbifera	0		s__Bradyrhizobium_erythrophlei	0.1
			s__Oidiodendron_maius	0		s__bacterium	0
